# Supplementary material for: A patient-based iPSC-derived hepatocyte model of alcohol-associated cirrhosis reveals bioenergetic insights into disease pathogenesis
Source: Nat Commun. 2024 May 1;15:2869. doi: 10.1038/s41467-024-47085-y (PMC11063145; doi:10.1038/s41467-024-47085-y)
Supplement: Supplementary file 4 — Source Data [file 41467_2024_47085_MOESM4_ESM.xlsx]

## Sheet: FIG1
Fig 1 G
CYP1A2				CYP2C9			PROX1			TBX3
iPSCs	iHLCs			iPSCs	iHLCs		iPSCs	iHLCs		iPSCs	iHLCs
0.878	11.029			0.8191	3.3185		0.8191	3.3185		1.2291	7.9276
1.5267	4.8177			1.31	3.2509		1.31	3.2509		1.1345	5.2327
0.7681	3.3706			0.7078	3.3827		0.7078	3.3827		1.0122	5.3529
0.8802	5.2263			0.8296	6.9958		0.8296	6.9958		1.2233	2.6637
1.098	3.9825			0.9628	5.5498		0.9628	5.5498		0.8034	5.2049
0.8495	6.0647			1.3708	4.0014		1.3708	4.0014		0.5975	2.8537

## Sheet: fig2E
			Fig 2C	Adipored FU			Fig 2B	Nile Red Mean Intensity
				H iHLCs	AC iHLCs			H iHLCs	AC iHLCs
				1.231	2.4361			1.43	11.02
				1.03281	1.9467			0.48	11.21
				0.8301	3.9623			2.99	5.6
				0.72812	1.673			3.36	9.21
				1.3021	3.972			3.78	7.2
Fig F				0.93192	3.871			1.94	13.62
Fatty acid Uptake			Fig 2G	Triglyceride Content
H iHLCs	AC iHLCs			H iHLCs	AC iHLCs
0.038544	0.047014			0.414418	2.5859
0.036972	0.0508			0.394418	2.81618
0.031558	0.055342			1.87902	2.96814
0.028408	0.036789			1.28931	2.73564
0.027994	0.045975			1.0096	2.37908
0.023208	0.038628			1.01336	1.06133
Fig 2E
Denovolipogenesis						Fig 2 H
						Phosphatldycholine
H iHLCs	AC iHLCs					H iHLCs	AC iHLCs
0.645161	2.64516					0.514	1.159
0.967741	2.45161					0.181	2.01
0.774193	0.645161					0.408	2.666
0.516129	2.06452					0.738	2.604
0.838709	1.09677					0.301	2.404
2.25806	1.16129					0.885	2.444

## Sheet: Fig4 c
Basal Respiration				Proton Leak				Fig 4C				Spare Respiratory Capacity				Non Mitochondrial Oxygen Consumption
H iHLCs	AC iHLCs			H iHLCs	AC iHLCs							H iHLCs	AC iHLCs			H iHLCs	AC iHLCs
63.9616	34.6987			20.684	10.934			Maximal Respiration				97.5012	33.2567			69.013	34.9844
74.9594	35.0157			24.0885	12.4521			H iHLCs	AC iHLCs			74.9469	28.9189			70.6212	36.8137
57.3712	49.3583			16.9806	14.3465			161.463	67.9554			69.589	46.7769			40.6629	40.7165
82.5114	27.6812			26.279	11.9781			149.906	63.9346			121.712	31.8774			59.9979	61.3991
64.0211	26.0077			18.673	7.39877			126.96	96.1353			111.71	22.3585			40.2102	29.9064
73.2482	50.5447			19.4102	16.9677			204.224	59.5587			98.6031	50.0059			60.5672	36.7413
								175.732	48.3662
								171.851	100.551
			Fig 4C
							Fig 4D				Fig 4D
			ATP Production				Coupling Efficiency (%)				Spare Respiratory Capacity (%)
			H iHLCs	AC iHLCs			H iHLCs	AC iHLCs			H iHLCs	AC iHLCs
			43.2776	23.7647			67.6619	68.4887			252.437	195.844
			50.871	22.5636			67.8647	64.4386			199.983	182.589
			40.3906	35.0119			70.4022	70.9341			221.296	194.77
			56.2324	15.7032			68.151	56.7286			247.51	215.159
			45.3481	18.6089			70.833	71.5516			274.49	185.969
			53.8381	33.577			73.5008	66.4303			234.615	198.934

## Sheet: Fig 5A D E G H
H iHLCs		Dependency						Flexibilty
AC IHLCs	H iHLCs	16.6794	32.8475	17.4723	28.1737	21.6973	21.153	13.5654	6.82974	14.4963	16.1909	27.148	16.4123
	AP IHLCs	6.25861	3.05404	0.040823	11.4597	4.74066	18.308	17.7601	15.4704	20.2191	4.15606	19.4505	5.88321
H iHLCs
AC IHLCs	H iHLCs	34.3675	30.7355	32.6509	43.9412	38.0505	43.0352	21.6855	18.6578	14.1668	20.918	28.7149	11.6782
	AP IHLCs	22.6178	18.308	32.6843	13.9217	38.3483	31.7847	11.1493	24.6121	-0.37132	18.7846	15.9319	6.39478
Fig 5D
Basal Respiration				Proton Leak				Maximal Respiration			Spare capacity			Non Mitochondrial oxygen consumption
H iHLCs	AP iHLCs			H iHLCs	AP iHLCs			H iHLCs	AP iHLCs		H iHLCs	AP iHLCs		H iHLCs	AP iHLCs
79.8927	55.8882			19.6579	21.6246			129.655	73.5344		49.7628	17.6462		78.3361	55.2613
85.6078	30.0547			30.6208	20.6952			167.605	44.5733		81.9973	14.5186		59.7071	96.8504
75.5432	47.0395			28.8878	25.8533			143.721	60.2745		68.1777	13.235		70.5869	59.2767
89.1535	59.4724			37.6665	13.3191			140.427	75.1008		51.2737	15.6284		61.8259	66.4781
79.5121	53.7115			26.1981	17.7003			205.344	72.9259		125.832	19.2144		68.1996	51.1133
72.7701	59.6042			30.2999	42.5616			135.013	96.5579		62.2433	36.9537		65.5911	61.3736
ATP Production			Fig 5E	Coupling effiencies			Spare respiratory capacity
H iHLCs	AP iHLCs			H iHLCs	AP iHLCs		H iHLCs	AP iHLCs
60.2347	34.2635			75.3946	61.3073		162.287	131.574									FIG G Proton leak
54.987	9.35955			64.2313	31.1417		195.782	148.307						FIG 5G Besal Respiration			H iHLCs	AP iHLCs
46.6554	21.1862			61.7599	45.0391		190.25	128.136						H iHLCs	AP iHLCs		23.2292	16.6274
51.487	46.1534			57.751	77.6046		157.512	126.278						70.2203	32.7268		21.6924	23.6386
53.3141	36.0113			67.0515	67.0457		258.255	135.773						53.9644	57.2322		42.2862	24.7091
42.4702	17.0426			58.3621	28.5929		185.534	161.999						105.212	54.1287		30.0157	16.9175
														61.8802	45.3074		22.6425	26.9349
														67.7546	51.8924		28.4589	17.1455
														85.8359	39.7285
														Fig 5 Maximal Respiration			Spare capacity
														H iHLCs	AP iHLCs		H iHLCs	AP iHLCs
														181.669	69.0346		111.448	36.3078
														131.506	99.825		77.5415	42.5927
														209.257	105.989		104.045	51.8605
														145.412	92.2217		83.5323	46.9142
														150.71	92.6479		82.9558	40.7555
														204.739	78.32		118.903	38.5916
														Non MitochondrialOxygen consumption
														H iHLCs	AP iHLCs
														35.1108	38.5822
														50.0278	27.8999
														60.0848	40.1435
														43.8389	28.3719
														34.1201	39.5631
														49.7257	30.2513
																Fig 5H	Coupling Effiency
														Fig H ATP Production			H iHLCs	AP iHLCs
																	66.9196	49.1932
														H iHLCs	AP iHLCs		59.8024	58.6971
														46.9911	16.0993		59.8086	54.3512
														32.272	33.5936		51.4939	62.6606
														62.9258	29.4196		66.5817	48.0947
														31.8645	28.3899		66.845	56.8434
														45.1122	24.9575
														57.377	22.583
														Spare Respiratory capacity
														H iHLCs	AP iHLCs
														258.712	210.942
														243.69	174.421
														198.891	195.81
														234.99	203.547
														222.436	178.538
														238.524	197.138

## Sheet: FIG 6B
FIG 6B
Besal Respiration			Maximal Respiration			Sparerespiratory Capacity			ATP Production
Vehicle	Aramchol		Vehicle	Aramchol		Vehicle	Aramchol		Vehicle	Aramchol
52.86	95.64		91.79	191.23		38.94	95.5923		29.9474	71.455
59.91	154.61		92.51	242.64		32.6036	88.0342		36.9204	111.611
53.85	84.48		99.16	176.21		45.3064	91.7267		18.9238	66.0971
37.1	83.09		65.55	150.1		54.6379	67.008		38.9329	45.2037
59.62	105.72		108.46	250.39		28.449	144.678		35.9491	42.5868
59.74	142.21		197.48	227.35		48.8354	85.1335		22.3774	101.024

## Sheet: Fig 8
Fig 8E
ACSS2			ACSL1			MitoPER
H iHLCs	AC iHLCs		H iHLCs	AC iHLCs		H iHLCs	AC iHLCs
78.1642	187.652		65.0249	259.895		91808	176301
120.738	196.433		107.273	241.778		44305	169788
122.947	179.68		117.242	236.878		69618	166481
76.5315	170.241		80.1349	250.039		71567	158733
76.6962	106.469		83.5133	159.323
124.923	119.092		146.812	151.378							Fig 8C
						Fig 8C	Medium Lipid Droplets(%)				Small Lipid Droplets(%)
							Control siRNA	PNPLA3 siRNA			Control siRNA	PNPLA3 siRNA
Fig 8C			Fig 8C				12.7168	25			86.1272	68.3594
Lipid Droplets/nucle			Large Lipid Droplets%	droplets(%)			8.94632	14.2091			88.4692	84.1823
Control siRNA	PNPLA3 siRNA		Control siRNA	PNPLA3 siRNA			10.8911	18.3007			86.9873	68.6274
11.5949	9.20779		1.15607	6.64062			12.4031	11.9761			84.2377	79.9401
15.7333	5.89394		2.58449	1.60858			15.0943	20.9091			83.0189	72.7273
8.61111	2.11765		2.12164	13.0719			4.7619	28.1818			92.8571	80.9091
13.5789	0.647059		3.35917	8.08383
19.1111	3.65714		1.88679	6.36364
20.8333	3.5		2.38095	6.36364

## Sheet: Fig S1
AFP
			CYP3A			ATT			ABCC2			MAOB			UGT1A1
Day 1	Day 21		Day 1	Day 21		Day 1	Day 21		Day 1	Day 21		Day 1	Day 21		Day 1	Day 21
0.494361	144.524		0.807761	118.073		0.370989	243.302		0.370986	243.301		0.580552	73.7034		1.87315	121.517
0.85714	174.732		0.910338	71.3757		0.384923	85.843		0.38492	85.8424		1.46335	112.065		2.25685	6.15135
0.936455	90.6038		0.549751	148.042		1.23109	247.765		1.23108	247.763		1.47645	158.919		0.304217	65.2348
0.325406	33.3662		0.531697	54.5187		0.394111	32.5403		0.394108	32.54		0.702627	107.427		0.205972	72.8273
1.64951	57.5442		2.69521	94.0243		0.32627	49.3233		0.326268	49.3229		1.36255	76.6687		0.67591	9.39727
0.309233	75.0382		0.505271	122.609		3.29267	52.001		3.29264	52.0007		0.414567	100.979		0.68392	14.3995
Fig S1B
AFP
Day 1	Day 21
1.98883	6.82402
0.712291	9.71229
0.405028	13.6089
1.40223	3.48045
0.209497	4.34637
1.28212	4.89665

## Sheet: Fig S2
Fig S2A					Fig S2 B				Fig S2C
Urea					Glycogen				CYP450Acitivity
Day 1	Day 21	PHH			Day 1	Day 21	PHH		Day 1	Day 21	PHH
	7.168	14.136			0.01335	1.4624	5.46155		0.340085	43.8944	147.968
	9.284	21.576			0.13612	1.8856	3.33477		0.577259	83.1533	165.018
	11.912	20.304			0.0221	1.17028	5.04673		0.478436	64.1069	143.666
	10.704	27.34			0.02205	1.84526	5.18109		1.13066	73.2118	124.646
	9.164	20.16			0.01096	1.46994	4.10253		1.97395	69.7661	145.444
	8.644	18.1			0.02152	1.67699	3.22084		1.4996	8.88493	147.981

## Sheet: Fig S3
Fig S3
PARP Acitivity			DNA Fragmentation
Day 1	Day 21		Day 1	Day 21
1.07374	0.956751		1.04729	0.863371
1.05115	1.33143		1.12877	1.16874
1.05634	1.3818		1.09925	1.42086
1.0349	0.900033		0.927068	1.00776
0.954114	1.42514		0.961486	1.39561
0.829749	1.09536		0.83616	1.00305

## Sheet: Fig S5
Fig S5
BHI
HiHLC	AC Ihlc
88.8409	109.078
78.0725	95.8548
111.784	107.272
95.0711	66.5613
122.582	120.04
103.65	103.529

[truncated: 14 more sheets: Fig S6, FigS9, Fig S9, Fig 2 B, Fig 2BNile red, Fig2F, Fig2G, TG, FIG 2H, Phos. Chol., Fig1G CYP1A2, Fig. 1G, CYP2C9, Fig 1 G, PROX1iPSCsiPSCs, Fig. 1G, TBX3, Fig 4 western, Fig 8 western]
